# Supplementary material for: Valorizing Organic Waste: Selenium Sulfide Production Mediated by Sulfate-Reducing Bacteria
Source: Materials (Basel). 2025 Jun 13;18(12):2784. doi: 10.3390/ma18122784 (PMC12195272; doi:10.3390/ma18122784)
Supplement: Supplementary file 1 [file materials-18-02784-s001.zip]

Archive with 1 entries (1 files):
- materials-3598033-supplementary.pdf
